# Supplementary material for: Nine-Year Epidemiological Data on the Incidence of Retinopathy of Prematurity in Poland—A Literature Review for the 2012–2021 Period
Source: Int J Environ Res Public Health. 2022 Nov 25;19(23):15694. doi: 10.3390/ijerph192315694 (PMC9737824; doi:10.3390/ijerph192315694)
Supplement: Supplementary file 1 [file ijerph-19-15694-s001.zip]

Archive with 2 entries (2 files):
- Supplementary materials - Table.pdf
- Supplementary materials.xlsx
