# Supplementary material for: Nine-Year Epidemiological Data on the Incidence of Retinopathy of Prematurity in Poland—A Literature Review for the 2012–2021 Period
Source: Int J Environ Res Public Health. 2022 Nov 25;19(23):15694. doi: 10.3390/ijerph192315694 (PMC9737824; doi:10.3390/ijerph192315694)
Supplement: Supplementary file 1 [file ijerph-19-15694-s001.zip › Supplementary materials.xlsx]

## Sheet: Arkusz 1
Tabela 1
Year	2012		2013		2014		2015		2016		2017		2018		2019		2020		2021
	Born	Survivability	Born	Survivability	Born	Survivability	Born	Survivability	Born	Survivability	Born	Survivability	Born	Survivability	Born	Survivability	Born	Survivability	Born	Survivability
Newborns born in Poland	387858	386257 (99,6%)	370962	369576 (99,6%)	376501	375160 (99,6%)	370784	369308 (99,6%)	383779	382257 (99,6%)	403586	401982 (99,6%)	389455	388178 (99,7%)	376192	374954 (99,7%)	356540	355309 (99,7%)	332731	331511 (99,6%)
Premature babies	27581	26480 (96%)	27061	26124 (96,5%)	28196	27215 (96,5%)	27604	26624 (98,9%)	29808	28780 (96,6%)	30347	29276 (98,9%)	28415	27492 (98,5%)	27892	27009 (96,8%)	25581	24715 (96,6%)	24523	23635 (96,4%)
36-32 Hbd	23078	22635 (98,1%)	22746	22391 (98,4%)	23625	23247 (98,4%)	23236	22982 (98,9%)	25026	24750 (98,9%)	25553	25268 (98,9%)	24078	23728 (98,5%)	23611	23268 (98,5%)	21778	21466 (91,8%)	20778	20419 (98,3%)
31-28 Hbd	2772	2541 (91,7%)	2687	2473 (92%)	2868	2675 (93,3%)	2569	2401 (93,5%)	2929	2737 (93,4%)	2839	2647 (93,2%)	2751	2527 (91,9%)	2689	2505 (93,2%)	2335	2143 (91,8%)	2376	2169 (91,3%)
27-24 Hbd	1333	1088 (81,6%)	1277	1055 (82,6%)	1323	1086 (82,1%)	1405	1029 (73,2%)	1456	1074 (73,8%)	1527	1133 (74,2%)	1255	1033 (82,3%)	1230	1018 (82,8%)	1143	917 (80,2%)	1100	881 (80,1%)
23-22 Hbd	365	203 (55,6%)	316	197 (62,3%)	345	196 (56,8%)	366	197 (53,8%)	378	209 (55,3%)	399	214 (53,6%)	312	198 (63,5%)	328	211 (64,3%)	282	183 (64,9%)	240	161 (67,0%)
<22 Hbd	33	13 (39,4%)	35	8 (22,9%)	35	11 (31,4%)	28	15 (53,6%)	19	10 (52,6%)	29	14 (48,3%)	19	6 (31,6%)	34	7 (20,6%)	43	6 (14%)	29	5 (17,2%)
